# Supplementary material for: Mutational Landscape of Patients Referred for Elevated Hemoglobin Level
Source: Curr Oncol. 2022 Sep 30;29(10):7209–17. doi: 10.3390/curroncol29100568 (PMC9600330; doi:10.3390/curroncol29100568)
Supplement: Supplementary file 1 [file curroncol-29-00568-s001.zip]

Archive with 2 entries (2 files):
- Supplementary File I.xlsx
- Supplementary File II-layout.pdf
