# Supplementary material for: Mutational Landscape of Patients Referred for Elevated Hemoglobin Level
Source: Curr Oncol. 2022 Sep 30;29(10):7209–17. doi: 10.3390/curroncol29100568 (PMC9600330; doi:10.3390/curroncol29100568)
Supplement: Supplementary file 1 [file curroncol-29-00568-s001.zip › Supplementary File I.xlsx]

## Sheet: All patients Erythrocytosis
Database ID	Age	Sex	NGS results (Tier I/II Variants)	Tier III Variants
173	71.8	Male	ASXL1:c.1249C>T,p.(Arg417*)(5%)	Negative
278	79.4	Male	TET2:c.4539_4540insT,p.(Leu1514Serfs*64)(16.5%)	SH2B3:c.1454_1477del,p.(Asp485_Trp492del)(23.9%)
336	79.8	Male	BCR-ABL1(p210.B14A2.1/B13A2)	Negative
719	57	Male	DNMT3A:c.2510C>G,p.(Ser837*)(6.7%)	Negative
779	47.8	Male	TET2:c.4761dupT,p.(Ile1588Tyrfs*26)(6.9%)	NF1:c.2573C>G, p.(Ser858Cys)(48.9%)
811	79	Male	DNMT3A:c.2644C>T,p.(Arg882Cys)(4.8%)	Negative
967	68	Male	BCR-ABL1(p210)	Negative
985	78.5	Female	DNMT3A:c.1937-1G>C(11.8%)	Negative
1045	70.5	Female	DNMT3A:c.1315delA,p.(Met439Cysfs*212)(18.7%)	ZRSR2:c.779G>A, p.(Cys260Tyr) (53%)
1172	54	Male	ASXL1:c.1210C>T,p.(Arg404*)(35.9%)	Negative
1345	72.6	Male	SRSF2:c.284_307del,p.(Pro95_Arg102del)(16.7%); IDH2:c.418C>T,p.(Arg140Trp)(14%); ASXL1:c.2626delA,p.(Arg876Glyfs*10)(12.5%); ASXL1:c.3915dupT,p.(Gly1306Trpfs*23)(6%)	EZH2:c.890A>G, p.(His297Arg)(49.6%)
1347	55	Male	KIT:c.1588G>A,p.(Val530Ile)(51.4%)	Negative
1390	73.9	Male	DNMT3A:c.1668-1G>A(8.4%)	Negative
1778	69.2	Male	DNMT3A:c.1430-2A>G(12.3%)	ASXL1:c.4493C>T, p.(Thr1498Met)(51.6%)
1906	55.3	Female	TET2:c.2450_2454delCCCCT,p.(Ser817Leufs*2)(31%)	Negative
2024	64.5	Male	DNMT3A:c.1851+1G>A(6%)	Negative
2067	71.5	Male	ASXL1:c.1900_1922del23,p.(Glu635Argfs*15)(3.9%)	Negative
2204	74.6	Male	TP53:c.485_494delTCTACAAGCA, p.(Ile162Serfs*5) (22.1%)	Negative
2344	56.6	Female	DNMT3A:c.1667+2T>C (4.2%)	Negative
2376	74.3	Female	NF1:c.7615+1G>A (5.4%)	Negative
2459	75.3	Female	NF1:c.16_26dup, p.(Trp9Cysfs*19) (4.8%)	Negative
2697	63.3	Male	TET2:c.2757C>A, p.(Tyr919*) (14.4%)	Negative
2726	56.8	Male	DNMT3A:c.1936+1G>A (12.4%)	Negative
2729	81.3	Male	ASXL1:c.1289C>G, p.(Ser430*) (20.1%)	CSF3R:c.1771G>A, p.(Glu591Lys)
2837	80.8	Male	TP53:c.530C>T, p.(Pro177Leu) (13.6%)	Negative
2872	68.3	Male	DNMT3A:c.1308C>G, p.(Tyr436*) (4.8%)	Negative
2899	58.8	Male	DNMT3A:c.2253_2274delCTTCTGGCTCTTTGAGAATGTG, p.(Phe751Leufs*21) (25%)	SH2B3:c.68_115dup, p.(Pro23_Ala38dup)(23.6%)
2905	56.6	Male	ASXL1:c.1902_1924del, p.(Glu635Argfs*15) (4.6%)	HRAS:c.257A>C, p.(Asn86Thr)(52.1%)
3209	64.3	Male	DNMT3A:c.2644C>T, p.(Arg882Cys) (22.3%)	Negative
3309	72.6	Male	SRSF2:c.284C>A, p.(Pro95His) (16.8%), TET2:c.1648C>T, p.(Arg550*) (14%)	Negative
3420	65.8	Male	TET2:c.1353_1354insT, p.(Glu452*) (6.2%)	Negative
3481	54.1	Male	BCR-ABL1 fusion (p210)	ASXL1:c.2423C>A, p.(Pro808His) (51.9%)
3604	74	Female	U2AF1:c.101C>A, p.(Ser34Tyr) (31.2%)	SH2B3:c.1273C>A;p.(Arg425Ser) (5.2%)
14	75.5	Male	JAK2:c.1849G>T,p.(Val617Phe)(43.5%); BCOR:c.4428+2T>A(24.2%)	Negative
45	77.3	Female	JAK2:c.1849G>T,p.(Val617Phe)(26.4%)	Negative
114	52.3	Male	JAK2:c.1849G>T,p.(Val617Phe)(88.9%)	Negative
148	57.3	Male	JAK2:c.1849G>T,p.(Val617Phe)(50.1%); TET2:c.1102G>T,p.(Glu368*)(6.7%)	Negative
191	65.3	Female	JAK2:c.1849G>T,p.(Val617Phe)(87.9%); TET2:c.521delC,p.(Pro174Leufs*9)(77.1%)	Negative
195	62.8	Female	JAK2:c.1849G>T,p.(Val617Phe)(70.9%)	Negative
215	64.3	Female	JAK2:c.1849G>T,p.(Val617Phe)(30.9%)	Negative
222	79.1	Male	JAK2:c.1849G>T,p.(Val617Phe)(20.8%)	Negative
304	60.6	Male	JAK2:c.1849G>T,p.(Val617Phe)(25.2%)	Negative
314	92.1	Male	JAK2:c.1849G>T,p.(Val617Phe)(50.9%)	Negative
338	73	Female	JAK2:c.1849G>T,p.(Val617Phe)(52%); DNMT3A:c.2645G>A,p.(Arg882His)(41.3%)	Negative
411	62.9	Male	TET2:c.2218C>T,p.(Gln740*)(92%); JAK2:c.1849G>T,p.(Val617Phe)(42.4%)	DNMT3A:c.2578T>C, p.(Trp860Arg)(46.3%);DNMT3A:c.2020A>G, p.(Met674Val)(43.7%)
465	64	Female	JAK2:c.1849G>T,p.(Val617Phe)(50.1%)	Negative
493	53.5	Male	JAK2:c.1613A>T,p.(His538Leu)(8%)	Negative
561	60.3	Female	JAK2:c.1849G>T,p.(Val617Phe)(54.3%)	Negative
646	57.1	Male	JAK2:c.1849G>T,p.(Val617Phe)(69.1%); DNMT3A:c.2645G>A,p.(Arg882His)(41.4%)	Negative
781	39.1	Male	JAK2:c.1849G>T,p.(Val617Phe)(19.3%)	Negative
816	78.9	Female	JAK2:c.1849G>T,p.(Val617Phe)(45.4%); TET2:c.5038C>T,p.(Gln1680*)(17.4%)	Negative
872	69.6	Male	JAK2:c.1849G>T,p.(Val617Phe)(22.7%)	Negative
953	71.1	Male	JAK2:c.1849G>T,p.(Val617Phe)(32.1%)	Negative
1066	69.8	Male	JAK2:c.1849G>T,p.(Val617Phe)(25%)	Negative
1072	57.2	Male	JAK2:c.1849G>T,p.(Val617Phe)(23.2%); TET2:c.5500C>T,p.(Gln1834*)(20.3%)	Negative
1087	80.7	Male	JAK2:c.1849G>T,p.(Val617Phe)(80%)	Negative
1093	95.3	Male	JAK2:c.1849G>T,p.(Val617Phe)(50.1%)	TET2:c.4133G>A, p.(Cys1378Tyr) (41.5%)
1285	67.4	Female	JAK2:c.1849G>T,p.(Val617Phe)(39.8%)	Negative
1301	72.8	Male	JAK2:c.1849G>T,p.(Val617Phe)(86.8%)	SH2B3:c.733A>G, p.(Ser245Gly)(52%)
1310	64.7	Female	JAK2:c.1849G>T,p.(Val617Phe)(90.2%)	Negative
1387	61.7	Female	JAK2:c.1849G>T,p.(Val617Phe)(20%); SRSF2:c.284C>T,p.(Pro95Leu)(9.5%)	BCOR:c.1348G>A, p.(Val450Ile)(50%)
1440	85	Male	JAK2:c.1849G>T,p.(Val617Phe)(40.6%)	Negative
1575	57.7	Female	JAK2:c.1849G>T,p.(Val617Phe)(24.2%)	Negative
1665	83.4	Male	JAK2:c.1849G>T,p.(Val617Phe)(75.7%); TET2:c.3404G>A,p.(Cys1135Tyr)(44.3%)	Negative
1739	24.2	Male	JAK2:c.1849G>T,p.(Val617Phe)(68.9%)	IKZF1:c.983G>T, p.(Arg328Leu) (49.8%);CEBPA):c.392A>T, p.(Tyr131Phe) (49.8%); ZRSR2:c.1291_1302del, p.(Asp432_Arg435del)(100%)
1772	76.3	Male	JAK2:c.1849G>T,p.(Val617Phe)(32%); ASXL1:c.4346_4347delTG,p.(Leu1449Glnfs*6)(16.8%)	Negative
1812	57.4	Female	JAK2:c.1849G>T,p.(Val617Phe)(45.3%)	Negative
1835	60.6	Male	JAK2:c.1849G>T,p.(Val617Phe)(56.2%)	Negative
1865	54.5	Male	JAK2:c.1849G>T,p.(Val617Phe)(12.5%)	Negative
1952	55.7	Female	JAK2:c.1849G>T,p.(Val617Phe)(45.3%)	Negative
2062	74.4	Female	JAK2:c.1849G>T,p.(Val617Phe)(37.6%); TP53:c.536A>G,p.(His179Arg)(17.2%); TET2:c.1249C>T,p.(Gln417*)(5.2%)	Negative
2178	62.8	Male	ASXL1:c.2423delC, p.(Pro808Leufs*10) (27.1%); JAK2:c.1849G>T, p.(Val617Phe) (11.3%)	Negative
2198	66	Male	JAK2:c.1849G>T, p.(Val617Phe) (32.6%)	Negative
2216	72	Female	JAK2:c.1849G>T, p.(Val617Phe) (34.5%)	Negative
2220	61.6	Female	JAK2:c.1849G>T, p.(Val617Phe) (80.8%); TET2:c.5618T>C, p.(Ile1873Thr) (8%)	BCOR:c.3407G>A, p.(Arg1136His)(48.9%)
2257	67.6	Male	JAK2:c.1849G>T, p.(Val617Phe) (32.9%)	Negative
2361	82.8	Female	JAK2:c.1849G>T, p.(Val617Phe) (18.8%)	Negative
2487	81.6	Female	JAK2:c.1849G>T, p.(Val617Phe) (19.2%)	Negative
2590	71.8	Female	SRSF2:c.283C>G, p.(Pro95Ala) (33.8%); JAK2:c.1849G>T, p.(Val617Phe) (26%)	Negative
2753	72.9	Male	JAK2:c.1849G>T, p.(Val617Phe) (29.8%)	Negative
2821	72.4	Male	JAK2:c.1849G>T, p.(Val617Phe) (22.3%)	Negative
2856	69.1	Female	JAK2:c.1849G>T, p.(Val617Phe) (25.8%)	Negative
2946	76	Female	JAK2:c.1849G>T, p.(Val617Phe) (22.3%)	Negative
3165	66.8	Female	JAK2:c.1849G>T, p.(Val617Phe) (44%)	Negative
3240	68.7	Female	JAK2:c.1849G>T, p.(Val617Phe) (74.8%), TET2:c.4354C>T, p.(Arg1452*) (9.2%), TET2:c.1874_1880delCACAGCT, p.(Thr625Argfs*12) (5.7%)	EZH2:c.2017A>T, p.(Asn673Tyr)(6.6%)
3308	71.3	Male	JAK2:c.1849G>T, p.(Val617Phe) (20.8%)	Negative
3354	69.7	Male	JAK2:c.1849G>T, p.(Val617Phe) (35.4%) , TET2:c.3812dupG, p.(Cys1271Trpfs*29) (26.1%)	Negative
3629	64.6	Male	JAK2:c.1849G>T, p.(Val617Phe) (72.8%)ZRSR2:c.827+1G>A (46%)	Negative
3634	64.3	Male	JAK2:c.1849G>T, p.(Val617Phe) (43.9%)TET2:c.3519delA, p.(Ala1174Leufs*52) (43.1%)	TET2:c.4108G>C, p.(Gly1370Arg)(7%)
3641	42.7	Male	JAK2:c.1849G>T, p.(Val617Phe) (20.1%)	Negative
3688	79.8	Male	JAK2:c.1849G>T, p.(Val617Phe) (58.1%)TET2:c.2024C>A, p.(Ser675*) (15.6%)	TET2:c.3766G>C, p.(Gly1256Arg)(49.6%);DNMT3A:c.2256_2258del, p.(Phe752_Trp753delinsLeu)(12.2%)
4	45.8	Male	negative	Negative
15	64.6	Male	negative	Negative
18	39.3	Male	negative	TET2:c.5885C>T;p.(Pro1962Leu) (53.6%); SH2B3:c.639C>A;p.(Ser213Arg) (50%)
28	33.7	Male	negative	Negative
32	52.4	Male	negative	Negative
37	58.4	Male	negative	Negative
50	53.3	Female	negative	Negative
53	54.6	Male	negative	Negative
65	22	Male	negative	Negative
72	53.5	Female	negative	Negative
76	70.1	Male	negative	Negative
95	55.4	Male	negative	Negative
111	53	Female	negative	SH2B3:c.1463C>A;p.(Ser488Tyr) (48.9%)
113	69.4	Male	negative	Negative
159	51.7	Male	negative	Negative
168	82.6	Male	negative	DNMT3A:c.1969G>A;p.(Val657Met) (19.9%); ASXL1:c.4173T>A;p.(Ser1391Arg) (50.9%)
171	23	Male	negative	Negative
174	39.9	Male	negative	Negative
179	48.4	Male	negative	Negative
184	59.7	Male	negative	SH2B3:c.622G>C,p.(Glu208Gln)(100%)
185	60.8	Male	negative	Negative
196	70.9	Female	negative	Negative
203	48.3	Female	negative	Negative
212	73.4	Male	negative	Negative
213	71	Male	negative	SH2B3:c.639C>A;p.(Ser213Arg) (50.9%)
218	80.6	Female	negative	BCOR:c.4521G>T;p.(Arg1507Ser) (48.1%); DNMT3A:c.2222C>A;p.(Ala741Glu) (5.6%)
221	64.5	Male	negative	Negative
242	62.5	Female	negative	Negative
243	54.7	Male	negative	Negative
255	56.3	Male	negative	Negative
258	52	Male	negative	Negative
284	67.6	Female	negative	Negative
290	39.9	Male	negative	TP53:c.1061A>G;p.(Gln354Arg) (50.5%)
292	56.5	Male	negative	Negative
296	71.8	Male	negative	Negative
299	62.8	Male	negative	Negative
306	40.5	Male	negative	Negative
310	61.5	Male	negative	Negative
324	55.9	Male	negative	PRPF8:c.37C>G;p.(Pro13Ala)(49.6%)
327	49.7	Male	negative	Negative
330	64	Male	negative	Negative
345	76.1	Male	negative	Negative
348	38.5	Male	negative	Negative
350	24.2	Female	negative	SH2B3:c.1696C>T;p.(Arg566Trp) (50.4%)
358	70.8	Male	negative	Negative
360	56.1	Male	negative	Negative
362	49.5	Male	negative	Negative
371	59	Male	negative	Negative
380	55.9	Female	negative	Negative
383	47.4	Male	negative	Negative
387	50.4	Male	negative	Negative
397	67.2	Male	negative	Negative
419	32	Male	negative	Negative
427	54.3	Male	negative	Negative
428	40.4	Male	negative	Negative
433	33.3	Male	negative	Negative
445	44.5	Male	negative	NF1:c.1930_1935del;p.(Ser644_Met645del) (46.3%)
474	66.3	Female	negative	Negative
479	73.2	Male	negative	Negative
483	65.8	Male	negative	Negative
495	28.3	Male	negative	Negative
509	64.9	Male	negative	ASXL1:c.1787G>T;p.(Arg596Leu) (5.9%)
515	50.9	Male	negative	Negative
518	45.4	Male	negative	TET2:c.1355A>C;p.(Glu452Ala) (48%)
527	33.4	Male	negative	Negative
531	39.6	Male	negative	Negative
546	63.5	Male	negative	Negative
555	66.2	Male	negative	Negative
564	62	Male	negative	TET2:c.2069A>C;p.(Gln690Pro) (49.4%)
573	68.8	Male	negative	Negative
576	46.6	Male	negative	Negative
578	34.1	Male	negative	Negative
597	72.5	Male	negative	Negative
616	34	Male	negative	Negative
617	58.6	Female	negative	Negative
621	63.2	Female	negative	NF1:c.2747A>G;p.(Asn916Ser) (50%)
638	65.3	Male	negative	Negative
644	72.2	Male	negative	Negative
645	75.4	Male	negative	Negative
657	50.5	Male	negative	Negative
678	81.6	Female	negative	Negative
687	65.5	Female	negative	Negative
702	51.9	Male	negative	Negative
754	32.2	Male	negative	Negative
755	69.8	Male	negative	Negative
758	67.8	Female	negative	BCOR:c.5096G>A;p.(Arg1699Gln) (50.4%)
762	55.2	Male	negative	Negative
764	74.8	Male	negative	Negative
784	58.2	Male	negative	Negative
795	39.9	Male	negative	Negative
796	57.8	Female	negative	Negative
803	71	Male	negative	Negative
808	70.9	Male	negative	Negative
809	61	Male	negative	NF1:c.3112A>G;p.(Arg1038Gly) (52.2%)
812	48.1	Male	negative	Negative
822	62.5	Male	negative	Negative
824	44.2	Female	negative	Negative
838	71.2	Male	negative	Negative
851	39.5	Female	negative	Negative
853	59.5	Female	negative	Negative
858	85.4	Female	negative	STAG2:c.899C>T;p.(Ala300Val) (52.1%)
860	84.4	Male	negative	Negative
862	70.7	Male	negative	Negative
863	51.2	Male	negative	Negative
868	41.2	Male	negative	Negative
869	60	Male	negative	Negative
870	50.6	Male	negative	Negative
885	37.5	Male	negative	Negative
886	43	Male	negative	MPL:c.378del;p.(Phe126Leufs*5) (48.7%)
909	61.6	Male	negative	Negative
915	46.6	Male	negative	Negative
918	63.1	Male	negative	TET2:c.4766A>G;p.(Tyr1589Cys) (7.6%)
931	45.7	Female	negative	Negative
932	54.9	Female	negative	Negative
935	44.8	Male	negative	Negative
945	49.5	Male	negative	Negative
969	50.4	Male	negative	Negative
981	52.8	Male	negative	IKZF1:c.95C>T;p.(Pro32Leu) (49.2%)
992	64.1	Male	negative	Negative
993	70.5	Male	negative	Negative
1005	50.1	Male	negative	Negative
1006	64.9	Male	negative	Negative
1007	63.7	Male	negative	TET2:c.3035C>T;p.(Pro1012Leu) (52.1%)
1010	48.6	Male	negative	Negative
1013	42.2	Male	negative	Negative
1025	49	Male	negative	Negative
1027	48.9	Female	negative	Negative
1039	67.5	Male	negative	Negative
1046	58.2	Female	negative	PRPF8:c.2926A>G;p.(Met976Val) (50%)
1052	34.1	Male	negative	ASXL1:c.133G>C; p.(Glu45Gln) (53%)
1057	38.5	Male	negative	Negative
1058	66.8	Male	negative	Negative
1064	31.8	Female	negative	Negative
1065	51.6	Male	negative	Negative
1070	44.1	Male	negative	Negative
1076	76	Male	negative	Negative
1077	57.8	Male	negative	Negative
1079	63.2	Male	negative	Negative
1080	63.4	Male	negative	Negative
1094	71.9	Male	negative	Negative
1096	68	Female	negative	Negative
1100	60.3	Male	negative	Negative
1122	61.8	Female	negative	Negative
1123	67.1	Female	negative	Negative
1124	69.3	Male	negative	NF1:c.499T>G;p.(Cys167Gly) (50.3%)
1140	55.6	Male	negative	SH2B3:c.639C>A;p.(Ser213Arg) (50.9%)
1142	64.5	Male	negative	Negative
1144	43.7	Male	negative	Negative
1166	48.6	Female	negative	Negative
1171	59.7	Male	negative	Negative
1176	70	Male	negative	SH2B3:c.127C>T;p.(Arg43Cys)(50.1%); SH2B3:c.1697G>A;p.(Arg566Gln) (49.1%)
1183	53.1	Female	negative	Negative
1195	44.3	Male	negative	Negative
1210	41.5	Male	negative	Negative
1216	46.7	Male	negative	Negative
1217	53.4	Female	negative	Negative
1220	42.6	Male	negative	Negative
1229	46.6	Male	negative	Negative
1232	53.4	Female	negative	Negative
1234	60.3	Male	negative	Negative
1241	67.1	Male	negative	Negative
1249	61.6	Male	negative	Negative
1258	71.8	Female	negative	Negative
1260	64.5	Male	negative	IDH1:c.338T>G;p.(Ile113Ser)(51.4%);DNMT3A:c.2732G>A;p.(Cys911Tyr)(10%)
1267	34.6	Male	negative	TET2:c.3035C>T;p.(Pro1012Leu) (52.1%)
1276	51.1	Male	negative	BCOR:c.1465C>T;p.(Pro489Ser) (99.5%)
1278	50.4	Female	negative	Negative
1282	50.4	Female	negative	Negative
1283	81.3	Female	negative	NF1:c.6637A>G;p.(Met2213Val)(50.5%
1289	70	Female	negative	BCOR:c.3391C>T;p.(Arg1131Trp)(48.3%)
1292	71	Male	negative	Negative
1324	67.4	Male	negative	Negative
1334	78	Female	negative	Negative
1340	57.8	Male	negative	RB1:c.1892A>G;p.(Gln631Arg)(51.7%)
1343	43.1	Male	negative	CEBPA:c.252C>G;p.(His84Gln)(50.6%)
1344	49.1	Male	negative	SH2B3:c.1198G>A;p.(Glu400Lys)(44.8%)
1356	62.5	Male	negative	Negative
1363	71.6	Male	negative	BCOR:c.2032C>T;p.(Pro678Ser) (99.8%)
1368	60.3	Male	negative	Negative
1386	27.2	Male	negative	Negative
1389	68.8	Male	negative	IDH1:c.350del;p.(Ile117Thrfs*5)(45.9%) + JAK2:c.1849G>T;p.(Val617Phe) (3.1%)
1400	18.7	Male	negative	Negative
1411	64.1	Male	negative	Negative
1421	65.9	Female	negative	RB1:c.613G>A;p.(Val205Ile)(46.8%)
1430	57.1	Male	negative	Negative
1450	56.7	Female	negative	Negative
1459	68.4	Male	negative	Negative
1473	52.3	Male	negative	Negative
1484	62.4	Male	negative	Negative
1500	42.2	Male	negative	Negative
1503	78.3	Male	negative	Negative
1512	50.7	Male	negative	Negative
1520	49.4	Female	negative	Negative
1521	38.2	Female	negative	Negative
1528	35.9	Male	negative	Negative
1545	66.6	Male	negative	Negative
1555	53.6	Male	negative	Negative
1593	57.6	Female	negative	ZRSR2:c.1147C>G;p.(Pro383Ala)(51.4%)
1599	81	Male	negative	Negative
1600	55.3	Female	negative	PRPF8:c.5173C>G;p.(Leu1725Val) (52.1%)
1604	51	Female	negative	SH2B3:c.1454_1477del;p.(Asp485_Trp492del) (50.4%)
1605	48.4	Male	negative	Negative
1617	37	Male	negative	Negative
1630	53.3	Female	negative	Negative
1648	84.1	Female	negative	Negative
1660	67.6	Female	negative	Negative
1674	53.6	Male	negative	Negative
1696	59.6	Male	negative	Negative
1709	44.3	Male	negative	CEBPA:c.584_589del;p.(His195_Pro196del) (49%)
1728	54.1	Female	negative	Negative
1741	62.3	Male	negative	Negative
1743	61	Male	negative	NF1:c.5731A>G;p.(Ile1911Val) (52.6%)
1745	62.4	Male	negative	Negative
1757	42	Female	negative	TET2:c.862C>G;p.(Pro288Ala) (52.8%)
1765	60.6	Male	negative	Negative
1775	61.2	Male	negative	Negative
1777	50.7	Male	negative	Negative
1783	65.8	Male	negative	Negative
1785	79.4	Female	negative	Negative
1796	60.8	Male	negative	Negative
1798	43.8	Male	negative	Negative
1810	46.8	Male	negative	TET2:c.2099A>G;p.(Lys700Arg) (51.1%);ASXL1:c.2195T>C;p.(Leu732Pro) (50%)
1838	75.6	Female	negative	ZRSR2:c.676G>A;p.(Glu226Lys) (5.2%)
1845	56.7	Male	negative	Negative
1851	42	Male	negative	Negative
1877	78.6	Female	negative	Negative
1881	52.2	Male	negative	Negative
1891	48.8	Female	negative	Negative
1902	47.3	Male	negative	Negative
1911	68.5	Male	negative	Negative
1918	56.1	Male	negative	ASXL1:c.3935C>T;p.(Ala1312Val) (48.1%)
1919	29	Male	negative	Negative
1934	76.6	Male	negative	Negative
1939	59.3	Male	negative	SH2B3:c.1298C>T;p.(Ser433Leu)(52%)
1951	71.4	Male	negative	Negative
1954	56.3	Male	negative	Negative
1963	69.1	Male	negative	Negative
1966	53.7	Male	negative	Negative
1969	59.4	Female	negative	Negative
1970	57.9	Female	negative	CEBPA:c.715C>G;p.(Pro239Ala)(48.5%)
1973	63.5	Male	negative	Negative
1974	70.7	Male	negative	Negative
1984	19.3	Male	negative	BCOR:c.190A>T;p.(Ile64Phe)(100%)
1993	48.7	Male	negative	TET2:c.1368G>T;p.(Glu456Asp)(46.5%);NF1:c.8408C>T;p.(Pro2803Leu)(53.5%)
2018	44.9	Male	negative	Negative
2022	58.8	Female	negative	Negative
2039	33.2	Male	negative	Negative
2042	71	Female	negative	Negative
2043	49.1	Male	negative	Negative
2052	26.2	Male	negative	Negative
2056	52.8	Male	negative	Negative
2069	79.8	Female	negative	Negative
2071	60.8	Female	negative	Negative
2101	64.2	Male	negative	Negative
2107	48.5	Female	negative	Negative
2130	60.2	Male	negative	CEBPA:c.568T>C;p.(Ser190Pro)(7.1%)
2131	79.1	Male	negative	Negative
2138	45.3	Male	negative	Negative
2147	51.8	Female	negative	Negative
2151	63.2	Male	negative	Negative
2154	39.1	Male	negative	Negative
2168	56.3	Male	negative	Negative
2172	62.6	Male	negative	Negative
2179	62.3	Male	negative	Negative
2187	58.3	Female	negative	PRPF8:c.5201T>C;p.(Met1734Thr)(50.5%)
2199	59.7	Male	negative	Negative
2200	62	Female	negative	TET2:c.5699T>C;p.(Val1900Ala)(5.2%)
2205	60.9	Male	negative	Negative
2222	30.2	Male	negative	Negative
2224	65.4	Male	negative	Negative
2226	52.6	Male	negative	Negative
2232	35.7	Female	negative	BCOR:c.1669G>A;p.(Val557Ile) (48.8%)
2244	76.6	Male	negative	Negative
2249	45.4	Female	negative	Negative
2250	67.4	Male	negative	Negative
2253	64.2	Male	negative	Negative
2256	61.8	Male	negative	Negative
2258	52.9	Male	negative	Negative
2259	56.3	Male	negative	Negative
2273	40.1	Female	negative	Negative
2277	58.3	Male	negative	Negative
2288	56	Male	negative	Negative
2289	72.8	Male	negative	DNMT3A:c.2455C>G;p.(Leu819Val)(20.4%)
2295	50.2	Male	negative	Negative
2304	62	Female	negative	Negative
2311	65	Male	negative	BCOR:c.1981C>G;p.(Pro661Ala) (99.8%)
2315	74.6	Male	negative	Negative
2317	44.3	Female	negative	NF1:c.4207G>A;p.(Gly1403Ser)(49.8%)
2319	52.6	Female	negative	Negative
2320	47.1	Male	negative	ETV6:c.851C>T;p.(Ser284Phe)(46.8%)
2321	68.5	Male	negative	Negative
2324	31.1	Female	negative	Negative
2325	67.4	Male	negative	Negative
2332	44.5	Male	negative	Negative
2348	70.1	Male	negative	Negative
2390	42.2	Male	negative	Negative
2391	43	Male	negative	Negative
2398	63.4	Male	negative	BCOR:c.4780G>A;p.(Ala1594Thr)(100%)
2414	66.9	Female	negative	Negative
2418	61.9	Male	negative	Negative
2419	70.8	Male	negative	Negative
2420	46.3	Male	negative	Negative
2446	44	Female	negative	Negative
2453	36.7	Male	negative	Negative
2460	47.2	Male	negative	Negative
2467	82.6	Female	negative	DNMT3A:c.2213T>C;p.(Leu738Pro)(6.4%)
2481	52.4	Male	negative	TET2:c.2099A>G;p.(Lys700Arg) (50.7%)
2496	74.3	Male	negative	Negative
2504	18	Male	negative	Negative
2505	71.2	Male	negative	Negative
2506	55.3	Male	negative	Negative
2510	51	Male	negative	Negative
2521	74.8	Male	negative	RB1:c.1486G>T;p.(Ala496Ser)(51.4%)
2530	58.4	Male	negative	Negative
2533	67.9	Male	negative	Negative
2546	79.2	Male	negative	Negative
2566	62.6	Male	negative	Negative
2567	37	Male	negative	Negative
2603	67.2	Male	negative	Negative
2609	35.4	Male	negative	BCOR:c.2609C>G;p.(Thr870Ser)(99.9%)
2654	66.5	Male	negative	Negative
2669	21.3	Male	negative	Negative
2672	73.8	Male	negative	Negative
2674	42.1	Female	negative	SH2B3:c.691G>C;p.(Asp231His)(47.4%);CEBPA:c.41C>G;p.(Pro14Arg)(47.4%)
2684	51.9	Male	negative	ASXL1:c.1577C>A;p.(Ser526Tyr)(50.5%)
2692	71.4	Male	negative	SH2B3:c.1198G>A;p.(Glu400Lys)(44.8%)
2693	55.7	Male	negative	Negative
2709	39.4	Male	negative	Negative
2711	57	Male	negative	MPL:c.313T>C;p.(Phe105Leu)(52.5%);NF1:c.231A>T;p.(Lys77Asn)(47%)
2712	74.9	Male	negative	Negative
2715	68.1	Male	negative	FLT3:c.2888C>T;p.(Ser963Leu)(50%)
2719	67	Male	negative	Negative
2725	68.1	Male	negative	IKZF1:c.312G>T;p.(Leu104Phe)(43.9%)
2732	69.9	Male	negative	DNMT3A:c.2222C>A;p.(Ala741Glu)(5.7%)
2737	71	Male	negative	Negative
2758	60.1	Female	negative	DNMT3A:c.1757G>A;p.(Cys586Tyr)(6%)
2773	56.1	Male	negative	Negative
2775	65.9	Male	negative	Negative
2776	69.1	Female	negative	ZRSR2:c.1345_1353dup;p.(Arg452_Arg454dup)(47%)
2783	49.7	Male	negative	EZH2:c.965A>G;p.(Asn322Ser)(49.5%)
2784	49.4	Female	negative	Negative
2788	60.7	Female	negative	ASXL1:c.2898_2900del;p.(Gly967del)(49.9%)
2830	73.9	Female	negative	Negative
2848	84.5	Male	negative	Negative
2868	75.1	Male	negative	CEBPA:c.827A>G;p.(Lys276Arg)(17.9%)
2876	45.9	Male	negative	Negative
2878	68.9	Male	negative	SETBP1:c.2627_2629del;p.(Asn876del)(51.4%); SH2B3:c.1421C>T;p.(Thr474Met)(50%)
2882	59	Male	negative	Negative
2893	50.3	Female	negative	Negative
2903	53.3	Male	negative	Negative
2923	57.4	Male	negative	Negative
2928	67.4	Female	negative	BCOR:c.1876T>A;p.(Phe626Ile)(51.5%)
2931	49.4	Male	negative	ETV6:c.380G>A;p.(Arg127Gln)(50.2%)
2932	66.7	Female	negative	ASXL1:c.1780T>G;p.(Cys594Gly) (21%)
2944	46	Male	negative	Negative
2957	80.8	Male	negative	Negative
2960	61.8	Female	negative	Negative
2974	29.9	Male	negative	ASXL1:c.4382C>T;p.(Pro1461Leu)(49.7%)
2975	41.5	Female	negative	Negative
2977	59.6	Male	negative	Negative
2982	67	Male	negative	TET2:c.3320C>T;p.(Ser1107Leu)(51.5%)
3008	70.2	Female	negative	Negative
3013	18.5	Male	negative	KIT:c.1388A>C;p.(Asn463Thr)(49.5%)
3021	82.1	Male	negative	Negative
3025	79.9	Male	negative	KIT:c.1606A>C;p.(Met536Leu)(50.9%)
3038	61.9	Male	negative	Negative
3039	53.2	Female	negative	DNMT3A:c.1904G>A;p.(Arg635Gln)(8.4%)
3057	73.2	Male	negative	Negative
3060	29.9	Male	negative	Negative
3062	68.7	Male	negative	Negative
3085	63.7	Female	negative	Negative
3099	76	Female	negative	Negative
3118	24.1	Female	negative	Negative
3123	68.3	Male	negative	Negative
3124	66.9	Male	negative	Negative
3127	62	Male	negative	DNMT3A:c.1742G>C;p.(Trp581Ser)(41.2%)
3149	71.2	Male	negative	PHF6:c.369T>G;p.(Ile123Met) (99.4%)
3153	40.1	Female	negative	Negative
3154	54.7	Female	negative	Negative
3173	59.7	Male	negative	Negative
3183	61.3	Male	negative	Negative
3187	39.4	Female	negative	Negative
3195	67	Male	negative	Negative
3219	59.4	Male	negative	Negative
3255	68.7	Male	negative	Negative
3264	49.9	Male	negative	Negative
3276	46	Male	negative	Negative
3277	26.6	Male	negative	MPL:c.313T>C;p.(Phe105Leu)(69.7%)
3279	61.9	Female	negative	PHF6:c.373A>G;p.(Met125Val)(50.7%)
3284	28.6	Male	negative	Negative
3288	76.7	Male	negative	Negative
3289	54	Male	negative	Negative
3293	66.2	Male	negative	Negative
3299	64.3	Female	negative	Negative
3303	68.5	Male	negative	Negative
3306	65.1	Male	negative	Negative
3310	85.6	Male	negative	RB1:c.272A>G;p.(Tyr91Cys)(51.8%);BCOR:c.626C>T;p.(Ser209Leu)(100%)
3311	63.8	Female	negative	Negative
3324	63.5	Male	negative	SH2B3:c.1198G>A;p.(Glu400Lys)(48%)
3327	68.6	Male	negative	Negative
3333	46.8	Male	negative	MPL:c.655C>G;p.(Gln219Glu)(47.4%)
3334	53.1	Female	negative	Negative
3340	67.3	Female	negative	Negative
3346	60.6	Male	negative	Negative
3385	77.4	Female	negative	CALR:c.1003G>A;p.(Asp335Asn) (49.8%)
3396	69.6	Male	negative	Negative
3399	40.8	Male	negative	Negative
3400	75.4	Female	negative	Negative
3402	54.2	Male	negative	WT1:c.1183T>C;p.(Tyr395His)(50.8%)
3403	63	Male	negative	Negative
3406	47.3	Male	negative	Negative
3416	35.4	Female	negative	Negative
3417	57.5	Male	negative	Negative
3437	62.2	Female	negative	Negative
3450	56.5	Female	negative	Negative
3456	51.8	Male	negative	Negative
3473	59.1	Female	negative	Negative
3478	65.7	Male	negative	Negative
3482	59.1	Male	negative	Negative
3483	66.4	Female	negative	Negative
3501	71.5	Male	negative	Negative
3515	28	Male	negative	ETV6:c.380G>A;p.(Arg127Gln)(49%)
3555	54.5	Female	negative	Negative
3560	73.3	Male	negative	Negative
3561	64.5	Male	negative	Negative
3575	43	Male	negative	Negative
3579	43.2	Male	negative	SH2B3:c.622G>C;p.(Glu208Gln)(51.9%)
3582	85.7	Male	negative	Negative
3619	66.7	Male	negative	TET2:c.1300C>T;p.(His434Tyr)(50.8%);ASXL1:c.3688G>T;p.(Asp1230Tyr)(50.6%)
3652	57.9	Female	negative	Negative
3657	51	Male	negative	Negative
3658	71.7	Male	negative	PRPF8:c.5601C>T;p.(Gly1867=)(49.6%)
3665	64.7	Male	negative	PRPF8:c.1869G>C;p.(Lys623Asn) (50.2%)
3666	18.3	Male	negative	TET2:c.3583A>G;p.(Ile1195Val)(51.2%);ZRSR2:c.1201C>T;p.(Arg401Cys)(99.7%)
3672	42.2	Male	negative	Negative
3674	65.5	Male	negative	Negative
3692	63.6	Male	negative	Negative
3725	68.4	Male	negative	ASXL1:c.2898_2900del;p.(Gly967del)(48.1%)

## Sheet: Tier III Variants 
Genes	No. of Tier III Variants
	All patients with Tier III varints (n==119)	JAK2V617 positive patients with Tier III variants ;n=9	JAK2 negative patients with Tier III varints ;n=110 (% out of total 466 JAK2 negative patients	Patients with Tier I/II variants in genes other than JAK2 ;n=10	Patients Negative for Tier I/II variants ;n=100			Tier III Variants seen in >1 patient	No of patients
SH2B3	20	1	19 (4%)	3	16			ASXL1:c.2898_2900del;p.(Gly967del)(48.1%)	2
TET2	17	3	14(3%)		14			DNMT3A:c.2222C>A;p.(Ala741Glu)(5.7%)	2
BCOR	14	2	12(2.5%)		12			ETV6:c.380G>A;p.(Arg127Gln)(50.2%)	2
ASXL1	13		13(2.7%)	2	11			MPL:c.313T>C;p.(Phe105Leu)(69.7%)	2
DNMT3A	12	3	9 (1.9%)		9			SH2B3:c.1198G>A;p.(Glu400Lys)(44.8%)	3
NF1	10		10 (2.1%)	1	9			SH2B3:c.622G>C,p.(Glu208Gln)(100%)	2
CEBPA	7	1	6 (1.2%)		6			SH2B3:c.639C>A;p.(Ser213Arg) (50.9%)	3
PRPF8	6		6 (1.2%)		6			SH2B3:c.1454_1477del,p.(Asp485_Trp492del)(23.9%)	2
ZRSR2	6	1	6 (1.2%)	1	5
MPL	4		4 (0.8%)		4
RB1	4		4 ( 0.8%)		4
ETV6	3		3 (0.6%)		3
EZH2	3	1	2 (0.4%)	1	1
IKZF1	3	1	2 (0.4%)		2
IDH1	2		2 (0.4%)		2
KIT	2		2 (0.4%)		2
PHF6	2		2 (0.4%)		2
CLAR	1		1 (0.2%)		1
CSF3R	1		1 (0.2%)	1	0
FLT3	1		1 (0.2%)		1
HRAS	1		1 (0.2%)	1
SETBP1	1		1 (0.2%)		1
STAG2	1		1 (0.2%)		1
TP53	1		1 (0.2%)		1
WT1	1		1 (0.2%)		1
Total	136

## Sheet: Patients with JAK2 mutation
Database ID	Age	Sex	Tier I/II Variants	Tier III Variants
14	75.5	Male	JAK2:c.1849G>T,p.(Val617Phe)(43.5%); BCOR:c.4428+2T>A(24.2%)	Negative
45	77.3	Female	JAK2:c.1849G>T,p.(Val617Phe)(26.4%)	Negative
114	52.3	Male	JAK2:c.1849G>T,p.(Val617Phe)(88.9%)	Negative
148	57.3	Male	JAK2:c.1849G>T,p.(Val617Phe)(50.1%); TET2:c.1102G>T,p.(Glu368*)(6.7%)	Negative
191	65.3	Female	JAK2:c.1849G>T,p.(Val617Phe)(87.9%); TET2:c.521delC,p.(Pro174Leufs*9)(77.1%)	Negative
195	62.8	Female	JAK2:c.1849G>T,p.(Val617Phe)(70.9%)	Negative
215	64.3	Female	JAK2:c.1849G>T,p.(Val617Phe)(30.9%)	Negative
222	79.1	Male	JAK2:c.1849G>T,p.(Val617Phe)(20.8%)	Negative
304	60.6	Male	JAK2:c.1849G>T,p.(Val617Phe)(25.2%)	Negative
314	92.1	Male	JAK2:c.1849G>T,p.(Val617Phe)(50.9%)	Negative
338	73	Female	JAK2:c.1849G>T,p.(Val617Phe)(52%); DNMT3A:c.2645G>A,p.(Arg882His)(41.3%)	Negative
411	62.9	Male	TET2:c.2218C>T,p.(Gln740*)(92%); JAK2:c.1849G>T,p.(Val617Phe)(42.4%)	DNMT3A):c.2578T>C, p.(Trp860Arg);DNMT3A):c.2020A>G, p.(Met674Val)
465	64	Female	JAK2:c.1849G>T,p.(Val617Phe)(50.1%)	Negative
493	53.5	Male	JAK2:c.1613A>T,p.(His538Leu)(18%)	Negative
561	60.3	Female	JAK2:c.1849G>T,p.(Val617Phe)(54.3%)	Negative
646	57.1	Male	JAK2:c.1849G>T,p.(Val617Phe)(69.1%); DNMT3A:c.2645G>A,p.(Arg882His)(41.4%)	Negative
781	39.1	Male	JAK2:c.1849G>T,p.(Val617Phe)(19.3%)	Negative
816	78.9	Female	JAK2:c.1849G>T,p.(Val617Phe)(45.4%); TET2:c.5038C>T,p.(Gln1680*)(17.4%)	Negative
872	69.6	Male	JAK2:c.1849G>T,p.(Val617Phe)(22.7%)	Negative
953	71.1	Male	JAK2:c.1849G>T,p.(Val617Phe)(32.1%)	Negative
1066	69.8	Male	JAK2:c.1849G>T,p.(Val617Phe)(25%)	Negative
1072	57.2	Male	JAK2:c.1849G>T,p.(Val617Phe)(23.2%); TET2:c.5500C>T,p.(Gln1834*)(20.3%)	Negative
1087	80.7	Male	JAK2:c.1849G>T,p.(Val617Phe)(80%)	Negative
1093	95.3	Male	JAK2:c.1849G>T,p.(Val617Phe)(50.1%)	TET2:c.4133G>A, p.(Cys1378Tyr) (41.5%)
1285	67.4	Female	JAK2:c.1849G>T,p.(Val617Phe)(39.8%)	Negative
1301	72.8	Male	JAK2:c.1849G>T,p.(Val617Phe)(86.8%)	SH2B3):c.733A>G, p.(Ser245Gly)(52%)
1310	64.7	Female	JAK2:c.1849G>T,p.(Val617Phe)(90.2%)	Negative
1387	61.7	Female	JAK2:c.1849G>T,p.(Val617Phe)(20%); SRSF2:c.284C>T,p.(Pro95Leu)(9.5%)	BCOR:c.1348G>A, p.(Val450Ile)
1440	85	Male	JAK2:c.1849G>T,p.(Val617Phe)(40.6%)	Negative
1575	57.7	Female	JAK2:c.1849G>T,p.(Val617Phe)(24.2%)	Negative
1665	83.4	Male	JAK2:c.1849G>T,p.(Val617Phe)(75.7%); TET2:c.3404G>A,p.(Cys1135Tyr)(44.3%)	NF1:c.8519G>A, p.(*2840=)
1739	24.2	Male	JAK2:c.1849G>T,p.(Val617Phe)(68.9%)	IKZF1:c.983G>T, p.(Arg328Leu) (49.8%);CEBPA):c.392A>T, p.(Tyr131Phe) (49.8%); ZRSR2):c.1291_1302del, p.(Asp432_Arg435del)(100%)
1772	76.3	Male	JAK2:c.1849G>T,p.(Val617Phe)(32%); ASXL1:c.4346_4347delTG,p.(Leu1449Glnfs*6)(16.8%)	Negative
1812	57.4	Female	JAK2:c.1849G>T,p.(Val617Phe)(45.3%)	Negative
1835	60.6	Male	JAK2:c.1849G>T,p.(Val617Phe)(56.2%)	Negative
1865	54.5	Male	JAK2:c.1849G>T,p.(Val617Phe)(12.5%)	Negative
1952	55.7	Female	JAK2:c.1849G>T,p.(Val617Phe)(45.3%)	Negative
2062	74.4	Female	JAK2:c.1849G>T,p.(Val617Phe)(37.6%); TP53:c.536A>G,p.(His179Arg)(17.2%); TET2:c.1249C>T,p.(Gln417*)(5.2%)	Negative
2178	62.8	Male	ASXL1:c.2423delC, p.(Pro808Leufs*10) (27.1%); JAK2:c.1849G>T, p.(Val617Phe) (11.3%)	Negative
2198	66	Male	JAK2:c.1849G>T, p.(Val617Phe) (32.6%)	Negative
2216	72	Female	JAK2:c.1849G>T, p.(Val617Phe) (34.5%)	Negative
2220	61.6	Female	JAK2:c.1849G>T, p.(Val617Phe) (80.8%); TET2:c.5618T>C, p.(Ile1873Thr) (8%)	BCOR:c.3407G>A, p.(Arg1136His)(48.9%)
2257	67.6	Male	JAK2:c.1849G>T, p.(Val617Phe) (32.9%)	Negative
2361	82.8	Female	JAK2:c.1849G>T, p.(Val617Phe) (18.8%)	Negative
2487	81.6	Female	JAK2:c.1849G>T, p.(Val617Phe) (19.2%)	Negative
2590	71.8	Female	SRSF2:c.283C>G, p.(Pro95Ala) (33.8%); JAK2:c.1849G>T, p.(Val617Phe) (26%)	Negative
2753	72.9	Male	JAK2:c.1849G>T, p.(Val617Phe) (29.8%)	Negative
2821	72.4	Male	JAK2:c.1849G>T, p.(Val617Phe) (22.3%)	Negative
2856	69.1	Female	JAK2:c.1849G>T, p.(Val617Phe) (25.8%)	Negative
2946	76	Female	JAK2:c.1849G>T, p.(Val617Phe) (22.3%)	Negative
3165	66.8	Female	JAK2:c.1849G>T, p.(Val617Phe) (44%)	Negative
3240	68.7	Female	JAK2:c.1849G>T, p.(Val617Phe) (74.8%), TET2:c.4354C>T, p.(Arg1452*) (9.2%), TET2:c.1874_1880delCACAGCT, p.(Thr625Argfs*12) (5.7%)	EZH2):c.2017A>T, p.(Asn673Tyr)(6.6%)
3308	71.3	Male	JAK2:c.1849G>T, p.(Val617Phe) (20.8%)	Negative
3354	69.7	Male	JAK2:c.1849G>T, p.(Val617Phe) (35.4%) , TET2:c.3812dupG, p.(Cys1271Trpfs*29) (26.1%)	Negative
3629	64.6	Male	JAK2:c.1849G>T, p.(Val617Phe) (72.8%)ZRSR2:c.827+1G>A (46%)	Negative
3634	64.3	Male	JAK2:c.1849G>T, p.(Val617Phe) (43.9%)TET2:c.3519delA, p.(Ala1174Leufs*52) (43.1%)	TET2:c.4108G>C, p.(Gly1370Arg)(7%)
3641	42.7	Male	JAK2:c.1849G>T, p.(Val617Phe) (20.1%)	Negative
3688	79.8	Male	JAK2:c.1849G>T, p.(Val617Phe) (58.1%)TET2:c.2024C>A, p.(Ser675*) (15.6%)	TET2):c.3766G>C, p.(Gly1256Arg)(49.6%);DNMT3A):c.2256_2258del, p.(Phe752_Trp753delinsLeu)

## Sheet: Patients Non-JAK2 mutation
Database ID	Age	Sex		Tier I/II Variants	Tier III Variants
173	71.8	Male		ASXL1:c.1249C>T,p.(Arg417*)(5%)	Negative
278	79.4	Male		TET2:c.4539_4540insT,p.(Leu1514Serfs*64)(16.5%)	SH2B3:c.1454_1477del,p.(Asp485_Trp492del)(23.9%)
336	79.8	Male		BCR-ABL1(p210.B14A2.1/B13A2)	Negative
719	57	Male		DNMT3A:c.2510C>G,p.(Ser837*)(6.7%)	Negative
779	47.8	Male		TET2:c.4761dupT,p.(Ile1588Tyrfs*26)(6.9%)	NF1:c.2573C>G, p.(Ser858Cys)(48.9%)
811	79	Male		DNMT3A:c.2644C>T,p.(Arg882Cys)(4.8%)	Negative
967	68	Male		BCR-ABL1(p210)	Negative
985	78.5	Female		DNMT3A:c.1937-1G>C(11.8%)	Negative
1045	70.5	Female		DNMT3A:c.1315delA,p.(Met439Cysfs*212)(18.7%)	ZRSR2:c.779G>A, p.(Cys260Tyr) (53%)
1172	54	Male		ASXL1:c.1210C>T,p.(Arg404*)(35.9%)	Negative
1345	72.6	Male		SRSF2:c.284_307del,p.(Pro95_Arg102del)(16.7%); IDH2:c.418C>T,p.(Arg140Trp)(14%); ASXL1:c.2626delA,p.(Arg876Glyfs*10)(12.5%); ASXL1:c.3915dupT,p.(Gly1306Trpfs*23)(6%)	EZH2:c.890A>G, p.(His297Arg)(49.6%)
1347	55	Male		KIT:c.1588G>A,p.(Val530Ile)(51.4%)	Negative
1390	73.9	Male		DNMT3A:c.1668-1G>A(8.4%)	Negative
1778	69.2	Male		DNMT3A:c.1430-2A>G(12.3%)	ASXL1:c.4493C>T, p.(Thr1498Met)(51.6%)
1906	55.3	Female		TET2:c.2450_2454delCCCCT,p.(Ser817Leufs*2)(31%)	Negative
2024	64.5	Male		DNMT3A:c.1851+1G>A(6%)	Negative
2067	71.5	Male		ASXL1:c.1900_1922del23,p.(Glu635Argfs*15)(3.9%)	Negative
2204	74.6	Male		TP53:c.485_494delTCTACAAGCA, p.(Ile162Serfs*5) (22.1%)	Negative
2344	56.6	Female		DNMT3A:c.1667+2T>C (4.2%)	Negative
2376	74.3	Female		NF1:c.7615+1G>A (5.4%)	Negative
2459	75.3	Female		NF1:c.16_26dup, p.(Trp9Cysfs*19) (4.8%)	Negative
2697	63.3	Male		TET2:c.2757C>A, p.(Tyr919*) (14.4%)	Negative
2726	56.8	Male		DNMT3A:c.1936+1G>A (12.4%)	Negative
2729	81.3	Male		ASXL1:c.1289C>G, p.(Ser430*) (20.1%)	CSF3R):c.1771G>A, p.(Glu591Lys)
2837	80.8	Male		TP53:c.530C>T, p.(Pro177Leu) (13.6%)	Negative
2872	68.3	Male		DNMT3A:c.1308C>G, p.(Tyr436*) (4.8%)	Negative
2899	58.8	Male		DNMT3A:c.2253_2274delCTTCTGGCTCTTTGAGAATGTG, p.(Phe751Leufs*21) (25%)	SH2B3):c.68_115dup, p.(Pro23_Ala38dup)(23.6%)
2905	56.6	Male		ASXL1:c.1902_1924del, p.(Glu635Argfs*15) (4.6%)	HRAS:c.257A>C, p.(Asn86Thr)
3209	64.3	Male		DNMT3A:c.2644C>T, p.(Arg882Cys) (22.3%)	Negative
3309	72.6	Male		SRSF2:c.284C>A, p.(Pro95His) (16.8%), TET2:c.1648C>T, p.(Arg550*) (14%)	Negative
3420	65.8	Male		TET2:c.1353_1354insT, p.(Glu452*) (6.2%)	Negative
3481	54.1	Male		BCR-ABL1 fusion (p210)	ASXL1:c.2423C>A, p.(Pro808His) (51.9%)
3604	74	Female		U2AF1:c.101C>A, p.(Ser34Tyr) (31.2%)	SH2B3:c.1273C>A (5.2%)
